# Supplementary material for: Cellular Protein Phosphatase 2A Regulates Cell Survival Mechanisms in Influenza A Virus Infection
Source: Int J Mol Sci. 2021 Oct 16;22(20):11164. doi: 10.3390/ijms222011164 (PMC8540457; doi:10.3390/ijms222011164)
Supplement: Supplementary file 1 [file ijms-22-11164-s001.zip]

Archive with 2 entries (1 files):
- ijms-1402924-supplementary/
- ijms-1402924-supplementary/Supplementary Information.pdf
